# Supplementary material for: Konstantinovia Is Not Monotypic, and a New Attempt to Determine Relationships in Cephaloziellaceae–Scapaniaceae Superclade (Marchantiophyta)
Source: Plants (Basel). 2023 Dec 19;13(1):15. doi: 10.3390/plants13010015 (PMC10780628; doi:10.3390/plants13010015)
Supplement: Supplementary file 1 [file plants-13-00015-s001.zip]

Archive with 1 entries (1 files):
- plants-2760727-supplementary.xlsx
