# Supplementary material for: Konstantinovia Is Not Monotypic, and a New Attempt to Determine Relationships in Cephaloziellaceae–Scapaniaceae Superclade (Marchantiophyta)
Source: Plants (Basel). 2023 Dec 19;13(1):15. doi: 10.3390/plants13010015 (PMC10780628; doi:10.3390/plants13010015)
Supplement: Supplementary file 1 [file plants-13-00015-s001.zip › plants-2760727-supplementary.xlsx]

## Sheet: Table S1
	Table S1. The list of taxa, specimen vouchers and GenBank accession numbers
Initial species name	Accepted name	Label	GenBank Accession Number
			ITS1‒2 nrDNA	trnG cpDNA	rps4 cpDNA	psbA cpDNA	rbcL cpDNA	trnL-trnF cpDNA
Acrobolbus ochrophyllus (Hook. f. & Taylor) R.M. Schust.	Acrobolbus ochrophyllus (Hook. f. & Taylor) R.M. Schust.	Chile, John J. Engel, 26633 (F)		KJ802044	KF851387	KF851834	KF852285	KJ802071
Anastrepta orcadensis (Hook.) Schiffn.	Anastrepta orcadensis (Hook.) Schiffn.	Norway, Soederstroem 2003/017 (BOL)		AM397771
Anastrepta orcadensis (Hook.) Schiffn.	Anastrepta orcadensis (Hook.) Schiffn.	China, Yunnan, David G. Long 34711 (E)			JF513468	JF513391	JF513450
Anastrepta orcadensis (Hook.) Schiffn.	Anastrepta orcadensis (Hook.) Schiffn.	Russia, Buryatiya, N.A. Konstantinova, 59-1-01 (KPABG)	DQ875126					DQ875088
Anastrophyllum assimile (Mitt.) Steph.	Anastrophyllum assimile (Mitt.) Steph.	USA, N.A. Konstantinova, A 137-18-95 (KPABG)	EU791776
Anastrophyllum assimile (Mitt.) Steph.	Anastrophyllum assimile (Mitt.) Steph.	South Korea, V.A. Bakalin, Kor-5-12-11 (VBGI), 115596 (KPABG)	KF836652
Anastrophyllum lignicola D.B. Schill & D.G. Long	Anastrophyllum ellipticum Inoue	China, D. Long, 24067 (KPABG)	KF836644
Anastrophyllum michauxii (F. Weber) H. Buch	Anastrophyllum michauxii (F. Weber) H. Buch	Russia, Buryatiya, N.A. Konstantinova, 17-1-02 (KPABG)	DQ875125
Anastrophyllum michauxii (F. Weber) H. Buch	Anastrophyllum michauxii (F. Weber) H. Buch	Russia, Komi Rep., M. Dulin, Bryophyta rei publicae Kimi Exciccatae F.I. NN 1-10 (KPABG)	KF836645
Anastrophyllum minutum (Schreb. ex Cranz) R.M. Schust.	Anthelia julacea (L.) Dumort.	United Kingdom, Scotland, D.G. Long, 31292 (E)		KJ802043	KF851384	KF851830	KF852280	KJ802070
Anastrophyllum minutum (Schreb. ex Cranz) R.M. Schust.	Anthelia julacea (L.) Dumort.	USA, Alaska, B. Shaw F952/5 (DUKE)		KF942894	KF943488	KF942570	KF943594	KF943055
Anastrophyllum saxicola (Schrad.) R.M. Schust.	Barbilophozia barbata (Schmidel ex Schreb.) Loeske	Netherlands, N.A. Konstantinova, 3b-5-99 (KPABG)	EU791779
Anastrophyllum sphenoloboides R.M. Schust.	Barbilophozia barbata (Schmidel ex Schreb.) Loeske	Russia, Kamchatskaya Prov., V.A. Bakalin, 56-8-01-VB (KPABG)	EU791780
Anastrophyllum sphenoloboides R.M. Schust.	Barbilophozia hatcheri (A. Evans) Loeske	Norway, Soederstroem 2003/001 (BOL)		AM397770	AM398338
Anthelia julacea (L.) Dumort.	Barbilophozia hatcheri (A. Evans) Loeske	Russia, Kamchatka, V.A. Bakalin, 53 (GOET)				KC184777	KC184708
Anthelia julacea (L.) Dumort.	Barbilophozia hatcheri (A. Evans) Loeske	Russia, Permskiy Kray, N.A. Konstantinova, 108440 (KPABG)						HQ897145
Barbilophozia attenuata (Mart.) Loeske	Barbilophozia hatcheri (A. Evans) Loeske	Russia, Murmansk Prov., N.A. Konstantinova, 2852 (KPABG)	HQ896989
Barbilophozia barbata (Schmidel ex Schreb.) Loeske	Barbilophozia hatcheri (A. Evans) Loeske	Russia, Chukotka A.O., E. Kuzmina, 100251 (KPABG)	HQ897030
Barbilophozia barbata (Schmidel ex Schreb.) Loeske	Barbilophozia lycopodioides (Wallr.) Loeske	Norway, Soederstroem 2003/019 (BOL)		AM397766	AM398333
Barbilophozia floerkei (F. Weber & D. Mohr) Loeske	Barbilophozia lycopodioides (Wallr.) Loeske	France, Schaefer-Verwimp and Verwimp, 27242 (GOET)				KC184778
Barbilophozia hatcheri (A. Evans) Loeske	Barbilophozia lycopodioides (Wallr.) Loeske	Russia, N.A. Konstantinova 20-Sep-1994 (F)					KC297121
Barbilophozia hatcheri (A. Evans) Loeske	Barbilophozia lycopodioides (Wallr.) Loeske	Russia, Magadanskaya Prov., O. Mochalova, 106872 (KPABG)						HQ897120
Barbilophozia hatcheri (A. Evans) Loeske	Barbilophozia lycopodioides (Wallr.) Loeske	Russia, Kamchatka Prov., V.A. Bakalin, 104147 (KPABG)	HQ896992
Barbilophozia hatcheri (A. Evans) Loeske	Barbilophozia lycopodioides (Wallr.) Loeske	Russia, Murmansk Prov., 2846 (KPABG)	HQ896993
Barbilophozia hatcheri (A. Evans) Loeske	Barbilophozia rubescens (R.M. Schust. & Damsh.) Kartt. & L. Söderstr.	Russia, Magadanskaya Prov., O. Mochalova, V.A. Bakalin, G106852 (KPABG)	EU791784
Barbilophozia lycopodioides (Wallr.) Loeske	Barbilophozia rubescens (R.M. Schust. & Damsh.) Kartt. & L. Söderstr.	Russia, Murmansk Prov., N.A. Konstantinova, 2718 (KPABG)	HQ896985
Barbilophozia lycopodioides (Wallr.) Loeske	Barbilophozia sudetica (Nees ex Huebener) L. Söderstr., De Roo & Hedd.	Czech Republic, B. Shaw 12991 (DUKE)			KF851481		KF852392
Barbilophozia lycopodioides (Wallr.) Loeske	Barbilophozia sudetica (Nees ex Huebener) L. Söderstr., De Roo & Hedd.	Russia, Kemerovskaya Prov., N.A. Konstantinova, 90-7-00 (KPABG)	DQ875114
Barbilophozia lycopodioides (Wallr.) Loeske	Barbilophozia sudetica (Nees ex Huebener) L. Söderstr., De Roo & Hedd.	Norway, Soederstroem 2003/049 (BOL)		AM397783		-
Barbilophozia lycopodioides (Wallr.) Loeske	Barbilophozia sudetica (Nees ex Huebener) L. Söderstr., De Roo & Hedd.	Russia, Kamchatskaya Prov., V.A. Bakalin, K-20-2-04 (KPABG)						DQ875079
Barbilophozia lycopodioides (Wallr.) Loeske	Barbilophozia sudetica (Nees ex Huebener) L. Söderstr., De Roo & Hedd.	Russia, Murmanskaya Prov., V.A. Bakalin, 9604 (KPABG)	HQ897044
Barbilophozia quadriloba (Lindb.) Loeske var. quadriloba	Barbilophozia sudetica (Nees ex Huebener) L. Söderstr., De Roo & Hedd.	Svalbard, Spitsbergen, N.A. Konstantinova, K 91-3-06 (KPABG)	HQ897045
Barbilophozia rubescens (R.M. Schust. & Damsh.) Kartt. & L. Söderstr.	Barbilophozia sudetica (Nees ex Huebener) L. Söderstr., De Roo & Hedd.	Russia, Komi Rep., M.V. Dulin, 110215 (KPABG)	HQ897001
Barbilophozia rubescens (R.M. Schust. & Damsh.) Kartt. & L. Söderstr.	Bazzania exempta J.J. Engel	New Zealand, P.J. de Lange, 7881 (DUKE)		KF942940	KF943540	KF942621	KF943623	KF943105
Barbilophozia sudetica (Nees ex Huebener) L. Söderstr., De Roo & Hedd.	Calypogeia integristipula Steph.	Finland, L. Soederstroem & P. Manyanga, Soederstroem 2003/090 (BOL)		AM397795	AM398361	-	-
Bazzania exempta J.J. Engel	Calypogeia integristipula Steph.	Poland, K. Buczkowska, A. Baczkiewicz, POZW 41730						MH367823
Calypogeia integristipula Steph.	Calypogeia integristipula Steph.	Russia, Russian Far East, Khabarovsk Territory, V.A. Bakalin, Kh-28-7-16 (VBGI)	OL689044
Calypogeia integristipula Steph.	Calypogeia muelleriana (Schiffn.) Müll. Frib.	Russia, Perm Prov., N.A. Konstantinova, K 367-1-04 (KPABG)	JX629935
Calypogeia integristipula Steph.	Calypogeia muelleriana (Schiffn.) Müll. Frib.	Canada, W. Hong, MO 5241995		MH367710
Calypogeia muelleriana (Schiffn.) Müll. Frib.	Calypogeia muelleriana (Schiffn.) Müll. Frib.	USA, Davis 130 (DUKE)			AY608052			AY608121
Calypogeia muelleriana (Schiffn.) Müll. Frib.	Calypogeia muelleriana (Schiffn.) Müll. Frib.	United Kingdom, Scotland, Long, D.G. 31227 (E)				KF942466
Calypogeia muelleriana (Schiffn.) Müll. Frib.	Calypogeia muelleriana (Schiffn.) Müll. Frib.	Germany, Hentschel Bryo 01340 (GOET)					AM392302
Calypogeia muelleriana (Schiffn.) Müll. Frib.	Cephaloziella divaricata (Sm.) Schiffn.	Czech Republic, P. Sova Aug-2008 (DUKE)		KJ802056	KF851489	KF851965	KF852399	KJ802094
Calypogeia muelleriana (Schiffn.) Müll. Frib.	Cephaloziella divaricata (Sm.) Schiffn.	Russia, Sakhalin Prov., Sakhalin I., V.A. Bakalin, S-24-21-09 (KPABG)	KF805881
Cephaloziella divaricata (Sm.) Schiffn.	Cephaloziella hirta (Steph.) R.M. Schust.	Australia, Streimann 59793 (NY)		KF942864	AY608054	-	-	KJ802079
Cephaloziella divaricata (Sm.) Schiffn.	Cephaloziella polystratosa (R.M. Schust. & Damsh.) Konstant.	Russia, Republic of Buryatia, O. Afonina, A1810 (KPABG)	KF471665
Cephaloziella hirta (Steph.) R.M. Schust.	Cephaloziella rubella (Nees) Schiffn.	Russia, Altai Territory, Yu.S. Mamontov, 214-14 (KPABG)	KF805885
Cephaloziella polystratosa (R.M. Schust. & Damsh.) Konstant.	Cephaloziella spinicaulis Douin	Russia, Primorsky Territory, V.A. Bakalin, P-63-3-08 (KPABG)	KF805896
Cephaloziella rubella (Nees) Schiffn.	Cephaloziella varians (Gottsche) Steph.	Svalbard, Soederstroem 2004/365 (BOL)		AM397747	AM398310	-	-
Cephaloziella spinicaulis Douin	Cephaloziella varians (Gottsche) Steph.	Russia, Khabarovsky Kray, V.A. Bakalin, Kh-34-10-08 (KPABG)						KF805921
Cephaloziella varians (Gottsche) Steph.	Cephaloziella varians (Gottsche) Steph.	Russia, Sakhalin Prov., Sakhalin I., V.A. Bakalin, S-33-2a-09 (KPABG)	KF805875
Cephaloziella varians (Gottsche) Steph.	Crossocalyx hellerianus (Nees ex Lindenb.) Meyl.	Sweden, L. Soederstroem & P. Manyanga, Soederstroem 2003/081 (BOL)		AM397798	AM398364	-	-
Cephaloziella varians (Gottsche) Steph.	Crossocalyx hellerianus (Nees ex Lindenb.) Meyl.	Russia, Sakhalin Prov., Sakhalin I., V.A. Bakalin, Exsiccatae #82 (VLA, KPABG)	KF836643					KF836666
Crossocalyx hellerianus (Nees ex Lindenb.) Meyl.	Diplophyllum albicans (L.) Dumort.	Norway, Hassel s.n. (BOL)		AM397726	AM398272	-	-
Crossocalyx hellerianus (Nees ex Lindenb.) Meyl.	Diplophyllum albicans (L.) Dumort.	Germany, Hentschel, Bryo 240 (JE)						JN631491
Diplophyllum albicans (L.) Dumort.	Diplophyllum albicans (L.) Dumort.	Russia, Russian Far East, Magadan Province, V.A. Bakalin, Mag-46-40-11	MF289694
Diplophyllum albicans (L.) Dumort.	Diplophyllum obtusifolium (Hook.) Dumort.	Poland, Hentschel Bryo 882 (JE)	JN631355
Diplophyllum albicans (L.) Dumort.	Diplophyllum taxifolium (Wahlenb.) Dumort.	South Korea, voucher 1910833 (cp genome)		NC_053890	NC_053890	NC_053890	NC_053890	NC_053890
Diplophyllum obtusifolium (Hook.) Dumort.	Diplophyllum taxifolium (Wahlenb.) Dumort.	Germany, Hentschel Bryo 2044 (JE)	JN631356
Diplophyllum taxifolium (Wahlenb.) Dumort.	Diplophyllum taxifolium (Wahlenb.) Dumort.	Russia, Sakhalin Prov., Kuril Islands, Paramushir Isl., V.A Bakalin, K-94-4-04, 107474 (KPABG)	MF289712
Diplophyllum taxifolium (Wahlenb.) Dumort.	Douinia ovata (Dicks.) H. Buch	Norway, Hedderson 11792 (BOL)		AM397786				JN631496
Diplophyllum taxifolium (Wahlenb.) Dumort.	Douinia ovata (Dicks.) H. Buch	United Kingdom, Scotland, David G. Long, 29808 (E)			JF513475		KF852281
Douinia ovata (Dicks.) H. Buch	Douinia ovata (Dicks.) H. Buch	Canada, British Columbia, Schofield & Davison 1809 (GOET)	JN631358			KC184792		JN631496
Douinia ovata (Dicks.) H. Buch	Endogemma caespiticia (Lindenb.) Konstant., Vilnet & A.V. Troitsky	Czech Republic, P. Sova, 26-Jun-2008 (DUKE)		KF942924	KF943521	KF942603	-	KF943087
Douinia ovata (Dicks.) H. Buch	Endogemma caespiticia (Lindenb.) Konstant., Vilnet & A.V. Troitsky	Austria, P. Sova, 20-Aug-2008b (DUKE)		KF942925	KF943522	KF942604	-	KF943088
Endogemma caespiticia (Lindenb.) Konstant., Vilnet & A.V. Troitsky	Geocalyx graveolens (Schrad.) Nees	China, Yunnan, D.G. Long, 34828 (E)		KJ802038	KF851378	KF851821	KF852271	KJ802067
Endogemma caespiticia (Lindenb.) Konstant., Vilnet & A.V. Troitsky	Gymnocolea inflata (Huds.) Dumort.	Norway, Soederstroem 2004/223 (BOL)		AM397755	AM398321	-	-
Geocalyx graveolens (Schrad.) Nees	Gymnocolea inflata (Huds.) Dumort.	Svalbard, Spitsbergen, N.A. Konstantinova, 118-1-04 (KPABG)	EU791787					EU791661
Gymnocolea inflata (Huds.) Dumort.	Gymnocolea inflata (Huds.) Dumort.	Russia, Nijegorodskaya Prov., N.A. Konstantinova, 129-2a-03 (KPABG)	GQ220783
Gymnocolea inflata (Huds.) Dumort.	Gymnocolea inflata (Huds.) Dumort.	Svalbard, N.A. Konstantinova & A.N.Savchenko, 118-1-04 (F)		KJ802048	KF851412	KF851861	KF852306	KJ802076
Gymnocolea inflata (Huds.) Dumort.	Gymnomitrion alpinum (Gottsche ex Husn.) Schiffn.	United Kingdom, Scotland, D.G. Long, 38270 (DUKE)		KJ802061	KF851500	KF851974	KF852406	KJ802101
Gymnocolea inflata (Huds.) Dumort.	Gymnomitrion pacificum Grolle	Russia, V.A. Bakalin, s.n. (F)		KF942852	KF943432	KF942501	KF943560
Gymnomitrion alpinum (Gottsche ex Husn.) Schiffn.	Gymnomitrion pacificum Grolle	USA, Alaska, B. Shaw F956/3 (DUKE)						KF943050
Gymnomitrion pacificum Grolle	Heterogemma capitata (Hook.) Konstant. & Vilnet	Russia, Nijegorodskaya Prov., N.A. Konstantinova, 132-03 (KPABG)	DQ875119
Gymnomitrion pacificum Grolle	Heterogemma laxa (Lindb.) Konstant. & Vilnet	Russia, Murmanskaya Prov., N.A. Konstantinova, 40-6-94 (KPABG)	DQ875122
Isopaches bicrenatus (Schmidel ex Hoffm.) H. Buch	Isopaches bicrenatus (Schmidel ex Hoffm.) H. Buch	USA, Vermont, B. Shaw, 6970 (DUKE)			KF851475	KF851946	KF852384
Isopaches bicrenatus (Schmidel ex Hoffm.) H. Buch	Isopaches bicrenatus (Schmidel ex Hoffm.) H. Buch	Russia, Yakutiya, V.A. Bakalin, 18 July 2000	EU791797					AY327788
Jungermannia atrovirens Dumort.	Isopaches bicrenatus (Schmidel ex Hoffm.) H. Buch	Finland, Soederstroem 2003/100 (BOL)		AM397789
Jungermannia exsertifolia subsp. cordifolia (Dumort.) Váňa	Jungermannia atrovirens Dumort.	Switzerland, Z. Hrad lek (DUKE)		KF942902	KF943497	KF942579	KF852398	KF943063
Jungermannia exsertifolia subsp. cordifolia (Dumort.) Váňa	Jungermannia eucordifolia Schljakov	Russia, N.A. Konstantinova & A.N.Savchenko, K406/3-07 (F)		KF942841	KF943419	KF942488		KF942972
Jungermannia pumila With.	Jungermannia eucordifolia Schljakov	USA, Alaska, B. Shaw F951/5 (DUKE)					KF943592
Jungermannia pumila With.	Jungermannia pumila With.	Czech Republic, P. Sova, 18-Jun-2008b (DUKE)		KF942908	KF943505	KF942587		KF943071
Konstantinovia beringii Bakalin, Fedosov, Klimova et Maltseva	Jungermannia pumila With.	Norway, P. Sova, 19-Jul-2008 (DUKE)					KF943603
Konstantinovia pulchra Bakalin & Fedosov	Konstantinovia beringii Bakalin, Fedosov, Klimova et Maltseva	Russia, Kamchatka Territory, Aleutsky District, Commander Islands, Bering Isl., K.G. Klimova, Com-68-10-22	OR763332	OR785036	OR785038	OR785037	OR785039	OR785035
Leiocolea heterocolpos (Thed. ex Hartm.) H. Buch	Konstantinovia pulchra Bakalin & Fedosov	China, Yunnan Province, V.A. Bakalin & W.Z. Ma, C-77-2-18	OR763331	MT482524	MT482516	-	OR785040	MT476332
Lophocolea bidentata (L.) Dumort.	Liochlaena subulata (A. Evans) Schljakov	Czech Republic, J. Kosnar, 24-Aug-2008 (DUKE)		KF942903	KF943498	KF942580	KF943600	KF943064
Lophocolea bidentata (L.) Dumort.	Lophocolea bidentata (L.) Dumort.	Georgia, Autonomous Republic of Adjara, V.A. Bakalin, G-15-8-13 (VBGI)		MT482530	MT482510	-	-
Lophocolea cuspidata (Nees) Limpr.	Lophocolea bidentata (L.) Dumort.	Poland, Silesian upland, 1994 K. Jedrzejko & A. Stenel (W-58)						AY149862
Lophocolea heterophylla (Schrad.) Dumort.	Lophocolea bidentata (L.) Dumort.	China, Sichuan Province, V.A. Bakalin & K.G. Klimova, China-36-11-17, 37460 (VBGI)		MT482529	MT482515	-	-	MT476334
Lophocolea heterophylla (Schrad.) Dumort.	Lophocolea heterophylla (Schrad.) Dumort.	USA, Illinois, Stotler & Crandall-Stotler s.n. (ABSH)		KF942865		DQ268999	DQ268973
Lophozia ascendens (Warnst.) R.M. Schust.	Lophocolea heterophylla (Schrad.) Dumort.	USA, Indiana, Portland Arch, ML Sargent's culture collection, #481, 23 Mar 1980			AF231889			AF231899
Lophozia ascendens (Warnst.) R.M. Schust.	Lophonardia jamesonii (Mont.) L. Söderstr. & Váňa	Venezuela, Soederstroem 2004/043 (BOL)		AM398236	AM397696	-	-	-
Lophozia ascendens (Warnst.) R.M. Schust.	Lophozia ascendens (Warnst.) R.M. Schust.	Sweden, L. Soederstroem & P. Manyanga, Soederstroem 2003/077 (BOL)		AM397796	AM398362
Lophozia austrosibirica Bakalin	Lophozia ascendens (Warnst.) R.M. Schust.	Poland, Klama et al. 171 (GOET)				KC184796	KC184727
Lophozia bicrenata (Schmidel ex Hoffm.) Dumort.	Lophozia ascendens (Warnst.) R.M. Schust.	Russia, Buryatiya, N.A. Konstantinova, 109-3-01 (KPABG)	DQ875089					DQ875054
Lophozia excisa (Dicks.) Dumort.	Lophozia austrosibirica Bakalin	Russia, Buryatiya, V.A. Bakalin, 15-9-99 (KPABG)	DQ875105
Lophozia excisa (Dicks.) Dumort.	Lophozia lantratoviae Bakalin	Russia, Buryatiya, V.A. Bakalin, 76-7-01 (KPABG)	DQ875090
Lophozia incisa (Schrad.) Dumort.	Lophozia lantratoviae Bakalin	China, Sichuan Prov., V.A. Bakalin, China-39-3-17, 37283 (VBGI)	MK007087
Lophozia jamesonii (Mont.) R.M. Schust.	Lophozia longiflora (Nees) Schiffn.	Russia, Chitinskaya Prov., V.A. Bakalin, 11-5-00 (KPABG)	DQ875101
Lophozia lantratoviae Bakalin	Lophozia pacifica Bakalin	Russia, Kamchatka Terr., V.A. Bakalin, K-16-2-02-VB, 103630 (KPABG)	MK007089
Lophozia lantratoviae Bakalin	Lophozia schusteriana Schljakov	Russia, Murmanskaya Prov, V.A. Bakalin, G9331 (KPABG)	DQ875103
Lophozia longidens (Lindb.) Macoun	Lophozia silvicoloides N. Kitag.	Russia, Kamchatskaya Prov, V.A. Bakalin, K-57-23-02-VB (KPABG)	DQ875098
Lophozia longidens (Lindb.) Macoun	Lophozia ventricosa (Dicks.) Dumort.	United Kingdom, Scotland, David G. Long 31226 (E)			JF513477	KF851831	KF852282
Lophozia longidens (Lindb.) Macoun	Lophozia ventricosa (Dicks.) Dumort.	Finland, He-Nygren & Piippo, 1473						AY463572
Lophozia pacifica Bakalin	Lophozia ventricosa (Dicks.) Dumort. var. ventricosa	Sweden, Soederstroem 2003/070 (BOL)		AM397790
Lophozia pellucida R.M. Schust.	Lophozia wenzelii var. lapponica H. Buch & S.W. Arnell	Svalbard, Spitsbergen, N.A. Konstantinova, 124-2-04	DQ875112
Lophozia schusteriana Schljakov	Lophozia wenzelii var. litoralis (Arnell) Bakalin	Russia, Murmanskaya Prov, V.A. Bakalin, 12-3-02 (KPABG)	DQ875110
Lophozia setosa (Mitt.) Steph.	Lophozia wenzelii var. massularioides Bakalin	Russia, Caucasus, Onipchenko, 31.08.83 (MHA)	DQ875111
Lophozia silvicoloides N. Kitag.	Lophoziopsis excisa (Dicks.) Konstant. & Vilnet	Svalbard, Spitsbergen, N.A. Konstantinova, 104-1-04 (KPABG)	DQ875091
Lophozia sudetica (Nees ex Huebener) Grolle	Lophoziopsis excisa (Dicks.) Konstant. & Vilnet	Russia, Maryi-El, N.A. Konstantinova, K437-2-04 (KPABG)	EF065691
Lophozia sudetica (Nees ex Huebener) Grolle	Lophoziopsis longidens (Lindb.) Konstant. & Vilnet	Norway, Soederstroem 2003/016 (BOL)		AM397772	AM398340
Lophozia ventricosa (Dicks.) Dumort.	Lophoziopsis longidens (Lindb.) Konstant. & Vilnet	Russia, Murmanskaya Prov., N.A. Konstantinova, 360-2-00 (KPABG)						DQ875059
Lophozia ventricosa (Dicks.) Dumort.	Lophoziopsis longidens (Lindb.) Konstant. & Vilnet	Russia, Murmanskaya Prov., N.A. Konstantinova, 360-2-00 (KPABG)	DQ875094
Lophozia ventricosa var. longiflora (Nees) Macoun	Lophoziopsis longidens (Lindb.) Konstant. & Vilnet	Russia, V.A. Bakalin, 65 (GOET)				KC184799	KC184730
Lophozia ventricosa (Dicks.) Dumort. var. ventricosa	Lophoziopsis pellucida (R.M. Schust.) Konstant. & Vilnet	Russia, Murmanskaya Prov., N.A. Konstantinova, 39-2a-03 (KPABG)	EF065695
Lophozia wenzelii var. lapponica H. Buch & S.W. Arnell	Lophoziopsis pellucida (R.M. Schust.) Konstant. & Vilnet	Russia, Komi, M. Dulin, 103640 (KPABG)	EF065694
Lophozia wenzelii var. litoralis (Arnell) Bakalin	Marsupella arctica (Berggr.) Bryhn & Kaal.	Svalbard, N.A. Konstantinova & A.N.Savchenko k113/2-06 (F)		KJ802045	KF851404	KF851853	KF852300	KJ802072
Lophozia wenzelii var. massularioides Bakalin	Mesoptychia gillmanii (Austin) L. Söderstr. & Váňa	Russia, N.A. Konstantinova & A.N.Savchenko, 117-1-00 (F)		KJ802047	KF851410	KF851859	KF852305	KJ802075
Lophoziopsis longidens (Lindb.) Konstant. & Vilnet	Mesoptychia heterocolpos (Thed. ex Hartm.) L. Söderstr. & Váňa	Norway, Soederstroem 2003/014 (BOL)		AM397769
Lophoziopsis pellucida (R.M. Schust.) Konstant. & Vilnet	Mesoptychia heterocolpos (Thed. ex Hartm.) L. Söderstr. & Váňa	USA, Utah, Stotler & Crandall-Stotler 4357 (ABSH)			DQ268986	DQ268998	DQ268972	KF942999
Marsupella arctica (Berggr.) Bryhn & Kaal.	Mesoptychia heterocolpos (Thed. ex Hartm.) L. Söderstr. & Váňa	USA, Alaska, B. Shaw F965a/3 (DUKE)		KF942896	KF943490	KF942572	-	KF943057
Mesoptychia gillmanii (Austin) L. Söderstr. & Váňa	Mesoptychia rutheana (Limpr.) L. Söderstr. & Váňa	Norway, Soederstroem 2003/022 (BOL)		AM397778
Mesoptychia heterocolpos (Thed. ex Hartm.) L. Söderstr. & Váňa	Mesoptychia rutheana (Limpr.) L. Söderstr. & Váňa	Canada, British Columbia, B. Shaw F702 (DUKE)			KF943459	KF942538	KF943573	KF943025
Mesoptychia rutheana (Limpr.) L. Söderstr. & Váňa	Mesoptychia sahlbergii (Lindb. & Arnell) A. Evans	Russia, V.E. Fedosov, 107967 (F)		KJ802050	KF851415	KF851864	KF852310	KJ802078
Mesoptychia rutheana (Limpr.) L. Söderstr. & Váňa	Neoorthocaulis attenuatus (Mart.) L. Söderstr., De Roo & Hedd.	Norway, Soederstroem 2003/020 (BOL)		AM397777	AM398344
Mesoptychia sahlbergii (Lindb. & Arnell) A. Evans	Neoorthocaulis attenuatus (Mart.) L. Söderstr., De Roo & Hedd.	Poland, Strebel 226 (GOET)				KC184802	KC184733
Neoorthocaulis attenuatus (Mart.) L. Söderstr., De Roo & Hedd.	Neoorthocaulis attenuatus (Mart.) L. Söderstr., De Roo & Hedd.	Russia, Buryatiya, V.A. Bakalin, 3 Aug. 1999						AY327765
Neoorthocaulis floerkei (F. Weber & D. Mohr) L. Söderstr., De Roo & Hedd.	Neoorthocaulis attenuatus (Mart.) L. Söderstr., De Roo & Hedd.	Russia, Magadanskaya Prov., C. Harpel, 08-Aug-2001	EU722343
Neoorthocaulis floerkei (F. Weber & D. Mohr) L. Söderstr., De Roo & Hedd.	Neoorthocaulis attenuatus (Mart.) L. Söderstr., De Roo & Hedd.	Russia, Murmanskaya Prov., N.A. Konstantinova, 29-3-97 (KPABG)	EU722344
Obtusifolium obtusum (Lindb.) S.W. Arnell	Neoorthocaulis binsteadii (Kaal.) L. Söderstr., De Roo & Hedd.	Russia, Amurskaya Prov., V.A Bakalin, 34-3-00 VB (KPABG)	EU722345
Obtusifolium obtusum (Lindb.) S.W. Arnell	Neoorthocaulis binsteadii (Kaal.) L. Söderstr., De Roo & Hedd.	Russia, Murmanskaya Prov., V.A. Bakalin, 8-3-02 (KPABG)	EU722346
Obtusifolium obtusum (Lindb.) S.W. Arnell	Neoorthocaulis floerkei (F. Weber & D. Mohr) L. Söderstr., De Roo & Hedd.	Iceland, Soederstroem 2004/457 (BOL)		AM397753	AM398318
Obtusifolium obtusum (Lindb.) S.W. Arnell	Neoorthocaulis floerkei (F. Weber & D. Mohr) L. Söderstr., De Roo & Hedd.	Germany, Drehwald s.n. (GOET)				KC184803
Oleolophozia perssonii (H. Buch & S.W. Arnell) L. Söderstr., De Roo & Hedd.	Neoorthocaulis floerkei (F. Weber & D. Mohr) L. Söderstr., De Roo & Hedd.	United Kingdom, Scotland, Berwickshire, near Raecleugh, D.G. Long 31215 (E)					KC297118	AY453784
Oleolophozia perssonii (H. Buch & S.W. Arnell) L. Söderstr., De Roo & Hedd.	Neoorthocaulis floerkei (F. Weber & D. Mohr) L. Söderstr., De Roo & Hedd.	Russia, Permskaya Prov., N.A. Konstantinova, K 322-4-04 (KPABG)	EU722347
Orthocaulis attenuatus (Mart.) A. Evans	Obtusifolium obtusum (Lindb.) S.W. Arnell	Russia, N.A. Konstantinova, 309-2-2000 (F)		-	KF851407	KF851856	KF852303
Orthocaulis attenuatus (Mart.) A. Evans	Obtusifolium obtusum (Lindb.) S.W. Arnell	Russia, Murmansk Prov., V.A. Bakalin, 1 July 2001, label not found						AY327769
Orthocaulis attenuatus (Mart.) A. Evans	Obtusifolium obtusum (Lindb.) S.W. Arnell	Russia, Permskaya Prov., N.A. Konstantinova, K-315-1-04 (KPABG)	DQ875118
Orthocaulis binsteadii (Kaal.) H. Buch	Obtusifolium obtusum (Lindb.) S.W. Arnell	Switzerland, V.A. Bakalin, Sw-48-30-13 (VBGI)	MT504415	MT482531	MT482519	-	OR785041	MT476337
Orthocaulis floerkei (F. Weber & D. Mohr) H. Buch	Oleolophozia perssonii (H. Buch & S.W. Arnell) L. Söderstr., De Roo & Hedd.	Russia, Russian Far East, Magadan Province, V.A. Bakalin, Mag-31-13-11 (VBGI)	OR763333	MT482533	MT482520	-	OR785042	MT476335
Orthocaulis kunzeanus (Huebener) H. Buch	Oleolophozia perssonii (H. Buch & S.W. Arnell) L. Söderstr., De Roo & Hedd.	Russia, Russian Far East, Magadan Province, V.A. Bakalin, Mag-31-16-11 (VBGI)	OR758534	MT482534	MT482521	-	-	MT476336
Orthocaulis quadrilobus (Lindb.) H. Buch	Plagiochila porelloides (Torr. ex Nees) Lindenb.	USA, Alaska, B. Shaw F955/1 (DUKE)		KF942895	KF943489	KF942571	KF943595	KF943056
Plagiochila porelloides (Torr. ex Nees) Lindenb.	Plicanthus birmensis (Steph.) R.M. Schust.	Russia, Primorsky Territory, V.A. Bakalin, P-76-5-05 (KPABG)	EU791791
Plicanthus birmensis (Steph.) R.M. Schust.	Plicanthus hirtellus (F. Weber) R.M. Schust.	Nepal, D.G. Long, 30335 (E)		AM397745	AM398304
Plicanthus hirtellus (F. Weber) R.M. Schust.	Plicanthus hirtellus (F. Weber) R.M. Schust.	China, Yunnan, D.G. Long, 34407 (E)				KF851828	KF852278
Plicanthus hirtellus (F. Weber) R.M. Schust.	Plicanthus hirtellus (F. Weber) R.M. Schust.	Bhutan, Bumthang District, Chume Chu, Long 28602						AY453785
Plicanthus hirtellus (F. Weber) R.M. Schust.	Plicanthus hirtellus (F. Weber) R.M. Schust.	Japan, Gifu, Mt. Kinka, HIRO,K.Amamoto 10	LC649039
Plicanthus hirtellus (F. Weber) R.M. Schust.	Poeltia campylata Grolle	Bhutan, G&S Miehe 00-356-12 (DUKE)		KJ802036	KF851494	-	-	KJ802097
Poeltia campylata Grolle	Prasanthus suecicus (Gottsche) Lindb.	Svalbard, N.A. Konstantinova & A.N.Savchenko, K106/1-07 (F)		KJ802046	KF851408	KF851857	KF852304	KJ802074
Prasanthus suecicus (Gottsche) Lindb.	Protochilopsis grandiretis (Lindb. ex Kaal.) A.V. Troitsky, Bakalin & Fedosov	Russia, Kamchatka Territory, V.A. Bakalin, K-43-18-15	MT431695
Protochilopsis grandiretis (Lindb. ex Kaal.) A.V. Troitsky, Bakalin & Fedosov	Protochilopsis grandiretis (Lindb. ex Kaal.) A.V. Troitsky, Bakalin & Fedosov	Russia, Russian Far East, Khabarovsk Territory, V.A. Bakalin, Kh-18-19-16	MT431696
Protochilopsis grandiretis (Lindb. ex Kaal.) A.V. Troitsky, Bakalin & Fedosov	Protolophozia elongata (Steph.) Schljakov	Russia, Murmanskaya Prov., V.A. Bakalin, 3-1-02 (KPABG)	DQ875116
Protolophozia debiliformis (R.M. Schust. & Damsh.) Konstant. & Czernjad.	Pseudotritomaria heterophylla (R.M. Schust.) Konstant. & Vilnet	Russia, Rep. Yakutiya, V. Zolotov, E. Sofronova, 13.07.2003	EU791805
Protolophozia elongata (Steph.) Schljakov	Pseudotritomaria heterophylla (R.M. Schust.) Konstant. & Vilnet	Russia, Krasnoyarskiy Kray, Taymir, V.E. Fedosov, 107960 (KPABG)	EU791806
Pseudolophozia debiliformis (R.M. Schust. & Damsh.) Konstant. & Vilnet	Saccobasis polita (Nees) H. Buch	Norway, Soederstroem 2003/037 (BOL)		AM397775
Pseudolophozia debiliformis (R.M. Schust. & Damsh.) Konstant. & Vilnet	Saccobasis polita (Nees) H. Buch	Russia, N.A. Konstantinova & A.N.Savchenko, 61-1-00 (F)			KF851413	KF851862	KF852308
Pseudolophozia sudetica (Nees ex Huebener) Konstant. & Vilnet	Saccobasis polita (Nees) H. Buch	Russia, Murmansk Prov., V.A. Bakalin, 1 July 2001						AF519194
Saccobasis polita (Nees) H. Buch	Saccobasis polita (Nees) H. Buch	Russia, Kamchatka Terr., Commander Isl., Mednyi I., V.A. Bakalin, K-24-16-04, 106564 (KPABG)	OP584669
Saccobasis polita (Nees) H. Buch	Saccogynidium australe (Mitt.) Grolle	New Zealand, Engel, von Konrat & Braggins, 24166 (F)		KF942832	KF943404	KF942473	-	KF942960
Saccobasis polita (Nees) H. Buch	Scapania ferruginea (Lehm. & Lindenb.) Lehm. & Lindenb.	Nepal, Long 16650 (JE)	JN631411
Saccobasis polita (Nees) H. Buch	Scapania ferruginea (Lehm. & Lindenb.) Lehm. & Lindenb.	Nepal, Long 16953 (JE)	JN631414
Saccogynidium australe (Mitt.) Grolle	Scapania hyperborea Jørg.	Norway, Soederstroem 2004/191 (BOL)		AM397732	AM398283
Scapania ferruginea (Lehm. & Lindenb.) Lehm. & Lindenb.	Scapania hyperborea Jørg.	Norway, Hentschel Bryo 03230 (GOET)	JN631425			KC184817	KC184749	JN631561
Scapania ferruginea (Lehm. & Lindenb.) Lehm. & Lindenb.	Scapania marsupelloides Potemkin, Vilnet & Mamontov	China, Yunnan Prov., D.G. Long & J. Shevock, 37350 (MO) as Marsupella sphacelata (Holotype), isotypes in LE, KPABG, MHA, and VBGI	MH175207
Scapania hyperborea Jørg.	Scapania microdonta (Mitt.) Müll. Frib.	Russia, V.A. Bakalin, P-74-11-05 (GOET)	JN631445
Scapania hyperborea Jørg.	Scapania nemorea (L.) Grolle	USA, Davis 124 (DUKE)		AY608190	AY608108	AY607987	AY608039	AY608143
Scapania marsupelloides Potemkin, Vilnet & Mamontov	Scapania nemorea (L.) Grolle	USA, Allen 22667 (GOET)	JN631454
Scapania microdonta (Mitt.) Müll. Frib.	Scapania undulata (L.) Dumort.	Poland, OLS-H-JS1102021 (cp genome)		OK662585	OK662585	OK662585	OK662585	OK662585
Scapania nemorea (L.) Grolle	Scapania undulata (L.) Dumort.	USA, Shevock et al. 29009 (GOET)	JN631489
Scapania nemorea (L.) Grolle	Schistochilopsis incisa (Schrad.) Konstant.	Venezuela, Soederstroem 2004/129 (BOL)		AM397694	AM398234
Scapania undulata (L.) Dumort.	Schistochilopsis incisa (Schrad.) Konstant.	USA, California, Shevock 27788 (GOET)				KC184827	KC184760
Scapania undulata (L.) Dumort.	Schistochilopsis incisa (Schrad.) Konstant.	Russia, Murmanskaya Prov, N.A. Konstantinova, 187-1-02						DQ875083
Schistochilopsis capitata (Hook.) Konstant.	Schistochilopsis incisa s.l. (Schrad.) Konstant.	Russia, Krasnoyarsk Territory, V.E. Fedosov, Fedosov 15-0113	MT431689
Schistochilopsis hyperarctica Konstant. & L. Söderstr.	Schistochilopsis incisa s.l. (Schrad.) Konstant.	Russia, Far East, Magadan Province, V.A. Bakalin, VBGI7311, Mag 30-11-13	MT431691
Schistochilopsis incisa (Schrad.) Konstant.	Schistochilopsis incisa s.l. (Schrad.) Konstant.	Russia, Murmanskaya Prov., N.A. Konstantinova, 315-4-00 (KPABG)	DQ875123
Schistochilopsis incisa (Schrad.) Konstant.	Schistochilopsis setosa (Mitt.) Konstant.	Bhutan, Long 28644 (E)		AM397752			KF852274
Schistochilopsis incisa (Schrad.) Konstant.	Schistochilopsis setosa (Mitt.) Konstant.	China, Yunnan, D.G. Long, 34712 (E)			KF851382	KF851825
Schistochilopsis incisa (Schrad.) Konstant.	Schistochilopsis setosa (Mitt.) Konstant.	China, Sichuan Province, V.A. Bakalin & K.G. Klimova, C-40-4-17 (VBGI)						MT381905
Schistochilopsis laxa (Lindb.) Konstant.	Schistochilopsis setosa (Mitt.) Konstant.	Vietnam, Lao Cai Province, V.A. Bakalin, V-3-32-16 (VBGI)	OR781467
Schistochilopsis setosa (Mitt.) Konstant.	Schizophyllopsis sphenoloboides (R.M. Schust.) Váňa & L. Söderstr.	Svalbard, Spitsbergen, N.A. Konstantinova, K 50-3-06 (KPABG)	EU791777
Schistochilopsis setosa (Mitt.) Konstant.	Schizophyllopsis sphenoloboides (R.M. Schust.) Váňa & L. Söderstr.	Russia, Yakutiya Rep., V.A. Bakalin, 101592 (KPABG)	KF836653
Schljakovianthus quadrilobus (Lindb.) Konstant. & Vilnet	Schljakovia kunzeana (Huebener) Konstant. & Vilnet	Russia, Murmanskaya Prov., N.A. Konstantinova, 181-02 (KPABG)	EU722349
Solenostoma crenuliforme (Austin) Steph.	Schljakovia kunzeana (Huebener) Konstant. & Vilnet	Russia, Kamchatskaya Prov., V.A. Bakalin, K 56-9-02 VB (KPABG)	EU722350
Solenostoma polyrhizoides (Grolle ex Amakawa) Váňa & D.G. Long	Schljakovianthus quadrilobus (Lindb.) Konstant. & Vilnet	Sweden, L. Soederstroem & P. Manyanga, Soederstroem 2003/061 (BOL)		AM398375
Sphenolobus minutus (Schreb. ex Cranz) Berggr.	Schljakovianthus quadrilobus (Lindb.) Konstant. & Vilnet	Russia, Tuva Rep., T. Otnyukova, V.A. Bakalin, 30-Aug-1999, 100805 (KPABG)	EU791786					EU791666
Sphenolobus minutus (Schreb. ex Cranz) Berggr.	Schljakovianthus quadrilobus (Lindb.) Konstant. & Vilnet	Russia, Komi Rep., M. Dulin, 101302 (KPABG)	EU791785
Sphenolobus saxicola (Schrad.) Steph.	Schljakovianthus quadrilobus (Lindb.) Konstant. & Vilnet	USA, Alaska, B. Shaw, F982b/8 (DUKE)			KF851482	KF851958	KF852393
Sphenolobus saxicola (Schrad.) Steph.	Solenostoma crenuliforme (Austin) Steph.	USA, North Carolina, B. Shaw, 7212 (DUKE)		KF942922	KF943519	KF942601	KF943617	KF943085
Tetralophozia filiformis (Steph.) Urmi	Solenostoma polyrhizoides (Grolle ex Amakawa) Váňa & D.G. Long	China, Yunnan, D.G. Long, 36119 (DUKE)		KF942944	KF943543	KF942625	-	KF943109
Tetralophozia setiformis (Ehrh.) Schljakov	Sphenolobus minutus (Schreb. ex Cranz) Berggr.	Venezuela, Soederstroem 2004/135 (BOL)		AM397712	AM398253
Tetralophozia setiformis (Ehrh.) Schljakov	Sphenolobus minutus (Schreb. ex Cranz) Berggr.	Norway, Spitsbergen, Hentschel Bryo 0421 (GOET)	GQ900013			AM396184	DQ312475	GQ900223
Tritomaria exsecta (Schmidel) Schiffn. ex Loeske	Sphenolobus minutus (Schreb. ex Cranz) Berggr.	Svalbard, Spitsbergen, N.A. Konstantinova, K 68-1-06 (KPABG)	EU791789
Tritomaria exsectiformis (Breidl.) Schiffn. ex Loeske	Sphenolobus saxicola (Schrad.) Steph.	Finland, Soederstroem 2003/099 (BOL)		AM397794
Tritomaria heterophylla R.M. Schust.	Sphenolobus saxicola (Schrad.) Steph.	Czech Republic, N. Bohemia, B. Buryova 26.9.1995 (DUKE)			KF851448	KF851915	KF852357
Tritomaria heterophylla R.M. Schust.	Sphenolobus saxicola (Schrad.) Steph.	Russia, Buryatiya, N.A. Konstantinova, 123-3-02 (KPABG)	DQ875124					DQ875086
Tritomaria quinquedentata (Huds.) H. Buch	Tetralophozia filiformis (Steph.) Urmi	Russia, Rep. Buryatiya, N.A. Konstantinova, 13-24-01 (KPABG)	EU791792
Tritomaria quinquedentata (Huds.) H. Buch	Tetralophozia setiformis (Ehrh.) Schljakov	Sweden, Soederstroem 2003/056 (BOL)		AM397803	AM398370
Tritomaria quinquedentata f. gracilis R.M. Schust.	Tetralophozia setiformis (Ehrh.) Schljakov	Canada, Faubert 268.3 (GOET)				KC184831	KC184764
Tritomaria quinquedentata (Huds.) H. Buch var. quinquedentata	Tetralophozia setiformis (Ehrh.) Schljakov	Russia, Rep. Buryatiya, N.A. Konstantinova, 123-2-02 (KPABG)	EU791793					EU791670
Tritomaria scitula (Taylor) Jørg.	Trilophozia quinquedentata (Huds.) Bakalin	Russia, N.A. Konstantinova & A.N.Savchenko, 515-3-05 (F)			KF851406	KF851855	KF852302
Tritomaria scitula (Taylor) Jørg.	Trilophozia quinquedentata (Huds.) Bakalin	Russia, Kareliya Rep., V.A. Bakalin, 02-Jul-1997	EU791804
	Trilophozia quinquedentata (Huds.) Bakalin	Norway, Soederstroem 2003/002 (BOL)		AM397768
Konstantinovia beringii Bakalin, Fedosov, Klimova et Maltseva	Trilophozia quinquedentata f. gracilis (R.M. Schust.)	Svalbard, North-East Land, N.A. Konstantinova, K 118-2-06 (KPABG)						EU791684
Konstantinovia pulchra Bakalin & Fedosov	Tritomaria exsecta (Schmidel) Schiffn. ex Loeske	Russia, Nijegorodskaya Prov., N.A. Konstantinova, 103-1-03 (KPABG)	EU791800
Obtusifolium obtusum (Lindb.) S.W. Arnell	Tritomaria exsectiformis (Breidl.) Schiffn. ex Loeske	Russia, Rep. Buryatiya, N.A. Konstantinova, 83-4-01 (KPABG)	EU791801
Oleolophozia perssonii (H. Buch & S.W. Arnell) L. Söderstr., De Roo & Hedd.	Tritomaria scitula (Taylor) Jørg.	Norway, L. Soederstroem & P. Manyanga, Soederstroem 2003/028 (BOL)		AM397779	AM398347	-	-
Oleolophozia perssonii (H. Buch & S.W. Arnell) L. Söderstr., De Roo & Hedd.	Tritomaria scitula (Taylor) Jørg.	Russia, Komi Rep., M. Dulin, N.A. Konstantinova, G 101301 (KPABG)	EU791799					EU791681
